# Supplementary material for: Implementation of EHMRG Risk Model in an Italian Population of Elderly Patients with Acute Heart Failure
Source: J Clin Med. 2022 May 25;11(11):2982. doi: 10.3390/jcm11112982 (PMC9181787; doi:10.3390/jcm11112982)
Supplement: Supplementary file 1 [file jcm-11-02982-s001.zip]

Archive with 1 entries (1 files):
- jcm-1733105-supplementary.pdf
